# Supplementary material for: Vertebrate patatin-like phospholipase domain-containing protein 4 (PNPLA4) genes and proteins: a gene with a role in retinol metabolism
Source: 3 Biotech. 2012 Apr 18;2(4):277–86. doi: 10.1007/s13205-012-0063-7 (PMC3482448; doi:10.1007/s13205-012-0063-7)
Supplement: Supplementary file 1 — Supplementary material 1 (XLS 38 kb) [file 13205_2012_63_MOESM1_ESM.xls]

## Sheet: Sheet1
	Animal		Species		PNPLA-like	Chromosome	Gene	Exons	MW	Subunit	Amino	GenBank	UNIPROT	¹NCBI Reference ID	Amino	pI	GenBank	UNIPROT	¹NCBI Reference ID
					Gene	Coordinates	Size	Strand		MW	Acids	ID	ID	²NCBI Predicted ID	acids		ID	ID	²NCBI Predicted ID
	Human		Homo sapiens		PNPLA6 (NTE)	19:7,600,675-7,626,445	25771	32 +ve	149996	1366	7.7	BC050553	Q8IY17	¹NM_006702	1366	7.7	BC050553	Q8IY17	¹NM_006702
	Rat		Rattus norvegicus		Pnpla6 (Nte)	12:2,610,798-2,638,622	27825	34 -ve	148558	1326	8.2	na	D3ZRF6	²XP_001057249.2	1326	8.2	na	D3ZRF6	²XP_001057249.2
	Mouse		Mus musculus		Pnpla6 (Nte)	8:3,516,954-3,544,025	27072	33 +ve	149537	1355	8	AF173829	Q3TRM4	¹NM_001122818.1	1355	8	AF173829	Q3TRM4	¹NM_001122818.1
	Human		Homo sapiens		PNPLA7 (PLPL7)	9:140,354,848-140,441,851	87007	34 -ve	145733	1317	7.8	AK697623	Q6ZV29	¹NM_001098537.1	1317	7.8	AK697623	Q6ZV29	¹NM_001098537.1
	Rat		Rattus norvegicus		Pnpla7 (Plpl7)	3:5,125,219-5,200,872	75654	35 +ve	150156	1349	6.7	BC083547	Q5BK26	¹NM_144738.2	1349	6.7	BC083547	Q5BK26	¹NM_144738.2
	Mouse		Mus musculus		Pnpla7 (Plpl7)	2:24,835,554-24,909,310	73757	35 +ve	150494	1352	6.5	BC025621	A2AJ88	¹NM_146251.4	1352	6.5	BC025621	A2AJ88	¹NM_146251.4
	zebrafish		Danio rerio		PNPLA7 (PLPL7)	5:26,715,402-26,738,943	23542	34 -ve	147166			BC092427	B0S7I0	⁴BX842571.5	1293	6.5	BC092427	B0S7I0	⁴BX842571.5
	frog		Xenopus tropicalis		PNPLA7 (PLPL7)	³886:206,377-247,043	40667	32 +ve	148479			BC129023	F7ASR4	¹NM_001097275.1	1323	7.9	BC129023	F7ASR4	¹NM_001097275.1
	sea squirt		Ciona intestinalis		PNPLA7 (PLPL7)	02q:1,109,384-1,121,040	11657	26 +ve	123881			AK116835	na	²XP_002127361.1	1097	6.4	AK116835	na	²XP_002127361.1
	Human		Homo sapiens		PNPLA8 (IPLA2G)	7:108,112,848-108,155,935	43088	9 -ve	88477	782	9.3	BC032999	Q9NP80	¹NM_015723.2	782	9.3	BC032999	Q9NP80	¹NM_015723.2
	Rat		Rattus norvegicus		Pnpla8 (Ipla2g)	6:63,671,683-63,704,337	32655	9 +ve	87961	776	9.2	FQ211866	na	²EDM03350.1	776	9.2	FQ211866	na	²EDM03350.1
	Mouse		Mus musculus		Pnpla8 (Ipla2g)	12:45,383,654-45,412,583	28930	9 +ve	87294	775	9.3	BC019364	Q8K1N1	¹NM_026164.2	775	9.3	BC019364	Q8K1N1	¹NM_026164.2
	zebrafish		Danio rerio		PNPLA8 (PLPL8)	4:12,692,490-12,707,208	14719	9 +ve	76937			na	na	²XP_001918731.2	696	9	na	na	²XP_001918731.2
	sea squirt		Ciona intestinalis		PNPLA8 (PLPL8)	04q:5,344,967-5,349,627	4661	10 +ve	84461			AK113484	na	²XP_002126910.1	755	8.7	AK113484	na	²XP_002126910.1
	sea squirt		Ciona intestinalis		PNPLA2 (ATGL)	³127:40,380-41,927	1548	1 +ve	57387	57387		AK12234	na	²XP_002128166.1	516	8.1	AK12234	na	²XP_002128166.1
										1366	7.7
										1326	8.2
										1355	8
										1317	7.8
										1349	6.7
										1352	6.5
										782	9.3
										776	9.2
										775	9.3
										782	9.3
										776	9.2
										775	9.3
										1366	7.7
										1326	8.2
										1355	8
										1317	7.8
										1349	6.7
										775	9.3
										782	9.3
										776	9.2
										775	9.3
										1366	7.7
										1326	8.2
										1355	8
										1317	7.8
