# Supplementary material for: Vertebrate patatin-like phospholipase domain-containing protein 4 (PNPLA4) genes and proteins: a gene with a role in retinol metabolism
Source: 3 Biotech. 2012 Apr 18;2(4):277–86. doi: 10.1007/s13205-012-0063-7 (PMC3482448; doi:10.1007/s13205-012-0063-7)
Supplement: Supplementary file 2 — Supplementary material 2 (XLSX 13 kb) [file 13205_2012_63_MOESM2_ESM.xlsx]

## Sheet: Sheet1
PNPLA-like Gene	Human	Cow	Opossum	Chicken	Zebrafish	Human	Mouse	Human	Mouse	Human	Mouse	Human	Mouse	Human	Mouse	Human	Mouse	Human	Mouse
	PNPLA4	PNPLA4	PNPLA4	PNPLA4	PNPLA4	PNPLA1	PNPLA1	PNPLA2	PNPLA2	PNPLA3	PNPLA3	PNPLA5	PNPLA5	PNPLA6	PNPLA6	PNPLA7	PNPLA7	PNPLA8	PNPLA8
Human PNPLA4	100	80	80	76	61	30	30	35	35	32	32	28	27	12	7	11	12	8	5
Cow PNPLA4	80	100	74	69	58	31	30	37	35	36	36	30	30	13	6	14	15	10	3
Opossum PNPLA4	80	74	100	74	59	31	30	37	37	31	32	27	28	11	11	12	11	11	3
Chicken PNPLA4	76	69	74	100	57	32	32	37	36	33	33	29	29	16	16	12	13	5	5
Zebrafish PNPLA4	61	61	59	57	100	35	34	36	37	33	33	32	31	13	13	12	12	15	14
Human PNPLA1	30	31	31	32	35	100	63	26	25	26	25	25	25	10	10	7	12	3	3
Mouse PNPLA1	30	30	30	32	34	63	100	27	27	25	26	26	24	11	6	5	6	5	5
Human PNPLA2	35	37	37	37	36	26	27	100	86	37	41	34	34	9	14	14	13	9	7
Mouse PNPLA2	35	35	37	36	37	25	27	86	100	36	40	34	33	9	9	10	10	9	10
Human PNPLA3	32	36	31	33	33	26	25	37	36	100	65	34	32	10	9	6	9	5	6
Mouse PNPLA3	32	36	32	33	33	25	26	41	40	65	100	37	37	6	9	12	8	6	7
Human PNPLA5	28	30	27	29	32	25	26	34	34	34	37	100	65	9	9	9	7	8	6
Mouse PNPLA5	27	30	28	29	31	25	24	34	33	32	37	65	100	9	7	9	11	5	11
Human PNPLA6	12	13	11	16	13	10	11	9	9	10	6	9	9	100	94	60	58	9	8
Mouse PNPLA6	7	6	11	16	13	10	6	14	9	9	9	9	7	94	100	61	58	6	7
Human PNPLA7	11	14	12	12	12	7	5	14	10	6	12	9	9	60	61	100	82	11	7
Mouse PNPLA7	12	15	11	13	12	12	6	13	10	9	8	7	11	58	58	82	100	9	8
Human PNPLA8	8	10	11	5	15	3	5	9	9	5	6	8	5	9	6	11	9	100	83
Mouse PNPLA8	5	3	3	5	14	3	5	7	10	6	7	6	11	8	7	7	8	83	100
