# Supplementary material for: Vertebrate patatin-like phospholipase domain-containing protein 4 (PNPLA4) genes and proteins: a gene with a role in retinol metabolism
Source: 3 Biotech. 2012 Apr 18;2(4):277–86. doi: 10.1007/s13205-012-0063-7 (PMC3482448; doi:10.1007/s13205-012-0063-7)
Supplement: Supplementary file 3 — Supplementary material 3 (XLSX 11 kb) [file 13205_2012_63_MOESM3_ESM.xlsx]

## Sheet: Sheet1
Animal	PNPLA4 Gene	Intron 1	Intron 2	Intron 3	Intron 4	Intron 5
	Size (bps)	bps	bps	bps	bps	bps
Human	28977	3840	154	9647	9864	1170
Rhesus	25432	3754	152	9597	9940	1319
Rat	2825	695	243	456	101	633
Guinea pig	36977	5843	164	14618	14350	1173
Dog	28114	4778	167	11782	9965	804
Horse	25743	4175	160	10728	9140	834
Panda	26144	3829	167	10070	9533	660
Chicken	13361	4679	158	1599	4463	1658
Lizard	13182	3059	185	1874	3667	3627
Frog	10029	1727	1300	3104	1123	2208
Zebrafish	14116	2046	7895	1692	991	657
Lancelet	5672	1222	2475	885	213
